# Supplementary material for: Agreement Between Non-Cycloplegic Photorefraction and Retinoscopy in Pediatric Refraction
Source: Life (Basel). 2026 Apr 16;16(4):678. doi: 10.3390/life16040678 (PMC13117380; doi:10.3390/life16040678)
Supplement: Supplementary file 1 [file life-16-00678-s001.zip]

Archive with 1 entries (1 files):
- life-4247598-supplementary.pdf
